# Supplementary material for: Modulation of Paracetamol-Induced Hepatotoxicity by Acute and Chronic Ethanol Consumption in Mice: A Study Pilot
Source: Toxics. 2024 Nov 27;12(12):857. doi: 10.3390/toxics12120857 (PMC11679532; doi:10.3390/toxics12120857)
Supplement: Supplementary file 1 [file toxics-12-00857-s001.zip]

Archive with 1 entries (1 files):
- toxics-3329255-supplementary.pdf
